# Supplementary material for: Effects of Sequential Fermentation with Saccharomyces bayanus and Lactobacillus brevis on the Metabolite Composition and Antioxidant Activity of Chinese Yam Juice
Source: Foods. 2026 Mar 17;15(6):1055. doi: 10.3390/foods15061055 (PMC13024804; doi:10.3390/foods15061055)
Supplement: Supplementary file 1 [file foods-15-01055-s001.zip]

Archive with 1 entries (1 files):
- foods-4159971-supplementary.pdf
